# Supplementary material for: Inhibition of Microglia-Derived Oxidative Stress by Ciliary Neurotrophic Factor Protects Dopamine Neurons In Vivo from MPP+ Neurotoxicity
Source: Int J Mol Sci. 2018 Nov 10;19(11):3543. doi: 10.3390/ijms19113543 (PMC6274815; doi:10.3390/ijms19113543)
Supplement: Supplementary file 1 [file ijms-19-03543-s001.zip]

Archive with 1 entries (1 files):
- supplementary.docx
